# Supplementary material for: Activating transcription factor-2 supports the antioxidant capacity and ability of human mesenchymal stem cells to prevent asthmatic airway inflammation
Source: Exp Mol Med. 2023 Feb 10;55(2):413–25. doi: 10.1038/s12276-023-00943-z (PMC9981582; doi:10.1038/s12276-023-00943-z)
Supplement: Supplementary file 2 — Source dataset [file 12276_2023_943_MOESM2_ESM.xlsx]

## Sheet: Dataset S1
Dataset S1. Values for the GSH dynamics index for each plot

## Sheet: GI_Figure 2F
	hES-MSCs (shATF2_#1)										hES-MSCs (shATF2_#2)										hUC-MSCs (shATF2_#1)										hUC-MSCs (shATF2_#2)
Initial GSH	1	1.06778	1.07623	1	0.959976	1.02114				Initial GSH	1	1.06778	1.07623	1	0.9725	1.0096				Initial GSH	1	0.999689	1.01759	1	1.02926	1.05285				Initial GSH	1	0.999689	1.01759	1	0.996641	1.03817
Slope	0.00785311	0.00697284	0.00924805	0.00795849	0.0104977	0.00565636				Slope	0.00785311	0.00697284	0.00924805	0.00421521	0.00504918	0.00848153				Slope	0.00778203	0.00409632	0.00871755	0.00199298	0.00436673	0.000379018				Slope	0.00778203	0.00409632	0.00871755	0.00620723	0.00695336	0.00627759
GI	7.85311	7.44545	9.95308	7.95849	10.0775	5.77592				GI	7.85311	7.44545	9.95308	4.21521	4.91033	8.56298				GI	7.78203	4.09504	8.87091	1.99298	4.4945	0.399048				GI	7.78203	4.09504	8.87091	6.20723	6.93	6.51723
GI Avg	8.41721			7.93731						GI Avg	8.41721			5.89617						GI Avg	6.91599			2.29551						GI Avg	6.91599			6.55149
	hES-MSCs										hES-MSCs										hUC-MSCs										hUC-MSCs
	shCTR			shATF2_#1							shCTR			shATF2_#2							shCTR			shATF2_#2							shCTR			shATF2_#3
-5	64.0726	68.4153	68.9571	58.0971	55.7718	59.3252				-5	64.0726	68.4153	68.9571	55.4973	53.9712	56.0303				-6	52.9698	52.9533	53.9016	48.5672	49.9882	51.1338				-6	52.9698	52.9533	53.9016	51.6553	51.4818	53.6272
0	54.2448	55.6759	54.9924	50.148	47.6933	50.4834				0	54.2448	55.6759	54.9924	49.2454	47.4323	44.5899				0	50.3944	49.7424	50.5892	46.1828	45.3175	48.0056				0	50.3944	49.7424	50.5892	48.521	47.2604	47.9215
3	54.4245	55.2559	54.5908	48.8313	46.954	50.1667				3	54.4245	55.2559	54.5908	46.1144	46.0974	45.7929				3	50.7315	51.5961	51.6003	45.7758	45.692	47.5899				3	50.7315	51.5961	51.6003	47.7223	48.3723	47.4127
6	54.5371	54.575	54.6372	52.0339	46.6094	51.8082				6	54.5371	54.575	54.6372	47.6014	46.2257	45.0231				6	52.0438	50.6718	50.9425	47.0504	45.2254	46.2619				6	52.0438	50.6718	50.9425	49.6008	48.9304	48.7099
8	55.502	55.1524	56.1851	52.2029	45.7292	50.7636				8	55.502	55.1524	56.1851	47.6868	47.0379	45.5354				8	54.2668	51.6612	51.4483	48.2681	46.7154	48.5116				8	54.2668	51.6612	51.4483	49.9322	49.0249	47.7734
11	56.0732	54.6483	57.8716	51.4765	48.1301	52.2571				11	56.0732	54.6483	57.8716	47.9015	47.3424	48.1812				11	51.8436	51.1006	50.8191	49.2935	46.3149	46.2525				11	51.8436	51.1006	50.8191	49.9265	49.9874	49.5924
14	56.6121	56.1142	57.1596	51.3053	48.2345	52.9015				14	56.6121	56.1142	57.1596	48.0514	47.2095	48.0128				14	51.185	52.1443	51.7653	47.6168	45.1769	46.415				14	51.185	52.1443	51.7653	50.0062	49.2272	47.5966
17	57.5062	56.9447	57.8096	52.4275	49.8571	53.4833				17	57.5062	56.9447	57.8096	47.8143	46.5744	47.9412				17	52.9774	52.2576	52.0664	48.195	47.4564	47.0419				17	52.9774	52.2576	52.0664	52.2028	50.6351	49.6336
20	58.291	57.4447	60.2057	52.9053	49.8052	52.1065				20	58.291	57.4447	60.2057	49.5202	47.2621	48.4222				20	54.3631	53.1384	54.2085	46.8536	46.0991	46.6588				20	54.3631	53.1384	54.2085	50.7851	49.4402	49.7826
22	58.779	58.0933	59.7924	53.7125	51.7916	53.5597				22	58.779	58.0933	59.7924	49.7724	47.8349	48.3053				23	53.7472	52.8899	54.8652	48.1814	46.6093	47.3666				23	53.7472	52.8899	54.8652	52.2886	50.4888	50.5439
25	58.195	58.5038	58.5948	52.9697	51.0666	54.4444				25	58.195	58.5038	58.5948	49.0335	48.0926	48.3952				25	55.5339	53.3938	55.155	47.9452	46.9465	47.8095				25	55.5339	53.3938	55.155	51.8051	51.1519	50.5128
28	59.36	58.0623	60.6162	53.9662	52.6697	54.2431				28	59.36	58.0623	60.6162	50.2226	48.3734	48.8996				28	54.5288	52.7092	54.2361	47.2682	48.1525	47.4572				28	54.5288	52.7092	54.2361	52.3117	50.8055	50.2596
31	59.6908	58.6909	61.701	53.4631	53.2243	54.0859				31	59.6908	58.6909	61.701	50.5978	49.0851	50.6313				31	54.4419	52.9764	55.345	48.4726	48.4926	47.2544				31	54.4419	52.9764	55.345	52.7749	51.9844	51.1603
33	60.2895	59.1227	62.642	55.2796	52.993	54.7204				33	60.2895	59.1227	62.642	49.7127	50.4434	50.6795				34	56.052	53.3826	56.5091	48.1367	47.0261	47.8946				34	56.052	53.3826	56.5091	51.7918	52.1585	51.2803
36	60.6876	60.9991	62.4506	56.2771	53.2692	54.5177				36	60.6876	60.9991	62.4506	50	49.5833	49.8629				37	56.5259	52.5321	55.194	47.0543	46.8273	46.6667				37	56.5259	52.5321	55.194	51.0284	53.9054	50.614
39	60.4581	61.0435	61.218	57.4958	54.8019	54.6172				39	60.4581	61.0435	61.218	50.5456	50.5964	52.508				40	56.4499	53.7948	56.944	48.842	49.3537	48.1243				40	56.4499	53.7948	56.944	53.7748	52.0083	53.1278
	hES-MSCs										hES-MSCs										hUC-MSCs										hUC-MSCs
	shCTR			shATF2_#1							shCTR			shATF2_#2							shCTR			shATF2_#2							shCTR			shATF2_#3
1	1	1.06778	1.07623	1	0.959976	1.02114				-5	1	1.06778	1.07623	1	0.9725	1.0096				-6	1	0.999689	1.01759	1	1.02926	1.05285				-6	1	0.999689	1.01759	1	0.996641	1.03817
2	0.846615	0.86895	0.858283	0.863175	0.820924	0.868949				0	0.846615	0.86895	0.858283	0.887347	0.854678	0.803459				0	0.95138	0.939071	0.955057	0.950905	0.933089	0.988437				0	0.95138	0.939071	0.955057	0.939323	0.914919	0.927717
3	0.84942	0.862395	0.852015	0.840511	0.808199	0.863497				3	0.84942	0.862395	0.852015	0.830929	0.830623	0.825137				3	0.957744	0.974066	0.974146	0.942525	0.9408	0.979877				3	0.957744	0.974066	0.974146	0.923861	0.936444	0.917867
4	0.851177	0.851769	0.85274	0.895637	0.802267	0.891752				6	0.851177	0.851769	0.85274	0.857724	0.832936	0.811265				6	0.982518	0.956617	0.961727	0.968769	0.931192	0.952534				6	0.982518	0.956617	0.961727	0.960227	0.947248	0.94298
5	0.866237	0.860781	0.876898	0.898545	0.787117	0.873772				8	0.866237	0.860781	0.876898	0.859263	0.84757	0.820496				8	1.02449	0.975295	0.971276	0.993842	0.961871	0.998855				8	1.02449	0.975295	0.971276	0.966642	0.949078	0.92485
6	0.875151	0.852913	0.90322	0.886043	0.828443	0.899479				11	0.875151	0.852913	0.90322	0.863131	0.853058	0.868171				11	0.978739	0.964712	0.959398	1.01495	0.953625	0.95234				11	0.978739	0.964712	0.959398	0.966532	0.967711	0.960064
7	0.883563	0.875791	0.892107	0.883096	0.830239	0.910571				14	0.883563	0.875791	0.892107	0.865832	0.850662	0.865137				14	0.966305	0.984416	0.977261	0.980431	0.930194	0.955686				14	0.966305	0.984416	0.977261	0.968075	0.952994	0.921427
8	0.897516	0.888753	0.902252	0.902411	0.858169	0.920585				17	0.897516	0.888753	0.902252	0.86156	0.839219	0.863846				17	1.00014	0.986555	0.982945	0.992336	0.977129	0.968594				17	1.00014	0.986555	0.982945	1.0106	0.98025	0.960862
9	0.909766	0.896557	0.939649	0.910635	0.857275	0.896886				20	0.909766	0.896557	0.939649	0.892299	0.85161	0.872514				20	1.0263	1.00318	1.02339	0.964717	0.949182	0.960706				20	1.0263	1.00318	1.02339	0.983154	0.957118	0.963746
10	0.917382	0.90668	0.933198	0.924529	0.891466	0.9219				22	0.917382	0.90668	0.933198	0.896843	0.861931	0.870408				23	1.01468	0.998492	1.03578	0.992056	0.959687	0.97528				23	1.01468	0.998492	1.03578	1.01226	0.977418	0.978484
11	0.908268	0.913087	0.914508	0.911745	0.878987	0.937128				25	0.908268	0.913087	0.914508	0.883529	0.866575	0.872028				25	1.04841	1.008	1.04125	0.987193	0.96663	0.984399				25	1.04841	1.008	1.04125	1.0029	0.990255	0.977882
12	0.92645	0.906197	0.946056	0.928897	0.906581	0.933663				28	0.92645	0.906197	0.946056	0.904954	0.871635	0.881115				28	1.02943	0.99508	1.02391	0.973254	0.991461	0.977145				28	1.02943	0.99508	1.02391	1.01271	0.983549	0.972981
13	0.931613	0.916007	0.962986	0.920236	0.916127	0.930958				31	0.931613	0.916007	0.962986	0.911716	0.884458	0.912319				31	1.02779	1.00012	1.04484	0.998052	0.998464	0.972969				31	1.02779	1.00012	1.04484	1.02167	1.00637	0.990417
14	0.940956	0.922746	0.977673	0.951504	0.912146	0.941879				33	0.940956	0.922746	0.977673	0.895768	0.908933	0.913188				34	1.05819	1.00779	1.06682	0.991136	0.968269	0.986151				34	1.05819	1.00779	1.06682	1.00264	1.00974	0.99274
15	0.947169	0.952032	0.974686	0.968674	0.9169	0.938388				36	0.947169	0.952032	0.974686	0.900944	0.893436	0.898474				37	1.06713	0.991737	1.04199	0.968849	0.964175	0.960869				37	1.06713	0.991737	1.04199	0.987864	1.04356	0.979841
16	0.943588	0.952724	0.955448	0.98965	0.943281	0.940102				39	0.943588	0.952724	0.955448	0.910775	0.911691	0.946135				40	1.0657	1.01557	1.07503	1.00566	1.01619	0.990881				40	1.0657	1.01557	1.07503	1.04103	1.00683	1.02851

## Sheet: Dataset S2
Dataset S2. Source data for quantification analyses

## Sheet: Figure 1B
	hES-MSC				hUC-MSC
0	1	1	1	1	1	1	1	1
0.37	1.45	1.91853	1.60214	1.91	1.45397	1.59107	1.60214	1.67018
0.74	2.21914	2.22	1.98231	1.78	1.45397	1.90528	2.02792	1.84038
1.48	2.37841	2.07053	1.79005	1.53	1.45397	1.43396	1.46409	1.44393
Table Analyzed	Data 1
Two-way ANOVA	Ordinary
Alpha	0.05
Source of Variation	% of total variation	P value	P value summary	Significant?
Interaction	4.85	0.1037	ns	No
Row Factor	71.04	<0.0001	****	Yes
Column Factor	7.189	0.0039	**	Yes
ANOVA table	SS	DF	MS	F (DFn, DFd)	P value
Interaction	0.2598	3	0.08659	F (3, 24) = 2.293	P=0.1037
Row Factor	3.805	3	1.268	F (3, 24) = 33.58	P<0.0001
Column Factor	0.3851	1	0.3851	F (1, 24) = 10.2	P=0.0039
Residual	0.9064	24	0.03777
Number of missing values	0
Within each column, compare rows (simple effects within columns)
Number of families	2
Number of comparisons per family	3
Alpha	0.05
Bonferroni's multiple comparisons test	Mean Diff.	95.00% CI of diff.	Significant?	Summary	Adjusted P Value
hES-MSC
0 vs. 0.37	-0.7202	-1.074 to -0.3665	Yes	****	<0.0001
0 vs. 0.74	-1.05	-1.404 to -0.6967	Yes	****	<0.0001
0 vs. 1.48	-0.9422	-1.296 to -0.5886	Yes	****	<0.0001
hUC-MSC
0 vs. 0.37	-0.5793	-0.933 to -0.2257	Yes	***	0.0009
0 vs. 0.74	-0.8069	-1.161 to -0.4532	Yes	****	<0.0001
0 vs. 1.48	-0.449	-0.8027 to -0.09532	Yes	**	0.0098
Test details	Mean 1	Mean 2	Mean Diff.	SE of diff.	N1	N2	t	DF
hES-MSC
0 vs. 0.37	1	1.72	-0.7202	0.1374	4	4	5.241	24
0 vs. 0.74	1	2.05	-1.05	0.1374	4	4	7.643	24
0 vs. 1.48	1	1.942	-0.9422	0.1374	4	4	6.857	24
hUC-MSC
0 vs. 0.37	1	1.579	-0.5793	0.1374	4	4	4.216	24
0 vs. 0.74	1	1.807	-0.8069	0.1374	4	4	5.872	24
0 vs. 1.48	1	1.449	-0.449	0.1374	4	4	3.267	24

## Sheet: Figure 1D
			hES-MSCs										hUC-MSCs
	t-ATF2			p-ATF2							t-ATF2			p-ATF2
0	1	1	1	1	1	1				0	1	1	1	1	1	1
0.37	1.67521	1.0442	1.11261	1.02528	1.15369	1.03375				0.37	2.65745	2.61757	3.65854	1.69031	1.13475	1.17529
0.74	2.34201	1.77374	1.83102	1.70609	1.48217	1.65473				0.74	7.0498	2.94381	7.08722	3.29506	7.25904	6.1511
1.48	2.02046	1.5613	1.7448	1.49096	1.38261	0.98801				1.48	2.78241	4.48496	4.78879	4.44976	3.83445	2.13547
Table Analyzed	Data 1									Table Analyzed	Data 1
Two-way ANOVA	Ordinary									Two-way ANOVA	Ordinary
Alpha	0.05									Alpha	0.05
Source of Variation	% of total variation	P value	P value summary	Significant?						Source of Variation	% of total variation	P value	P value summary	Significant?
Interaction	5.508	0.2552	ns	No						Interaction	2.441	0.6746	ns	No
Row Factor	63.18	<0.0001	****	Yes						Row Factor	70.57	<0.0001	****	Yes
Column Factor	11.59	0.0074	**	Yes						Column Factor	1.95	0.2808	ns	No
ANOVA table	SS	DF	MS	F (DFn, DFd)	P value					ANOVA table	SS	DF	MS	F (DFn, DFd)	P value
Interaction	0.2012	3	0.06706	F (3, 16) = 1.489	P=0.2552					Interaction	2.516	3	0.8387	F (3, 16) = 0.5199	P=0.6746
Row Factor	2.308	3	0.7692	F (3, 16) = 17.08	P<0.0001					Row Factor	72.72	3	24.24	F (3, 16) = 15.03	P<0.0001
Column Factor	0.4235	1	0.4235	F (1, 16) = 9.406	P=0.0074					Column Factor	2.01	1	2.01	F (1, 16) = 1.246	P=0.2808
Residual	0.7204	16	0.04502							Residual	25.81	16	1.613
Number of missing values	0									Number of missing values	0
Within each column, compare rows (simple effects within columns)										Within each column, compare rows (simple effects within columns)
Number of families	2									Number of families	2
Number of comparisons per family	3									Number of comparisons per family	3
Alpha	0.05									Alpha	0.05
Bonferroni's multiple comparisons test	Mean Diff.	95.00% CI of diff.	Significant?	Summary	Adjusted P Value					Bonferroni's multiple comparisons test	Mean Diff.	95.00% CI of diff.	Significant?	Summary	Adjusted P Value
t-ATF2										t-ATF2
0 vs. 0.37	-0.2773	-0.7404 to 0.1858	No	ns	0.3869					0 vs. 0.37	-1.978	-4.75 to 0.7941	No	ns	0.2238
0 vs. 0.74	-0.9823	-1.445 to -0.5192	Yes	***	0.0001					0 vs. 0.74	-4.694	-7.466 to -1.922	Yes	**	0.001
0 vs. 1.48	-0.7755	-1.239 to -0.3124	Yes	**	0.0011					0 vs. 1.48	-3.019	-5.791 to -0.2468	Yes	*	0.0306
p-ATF2										p-ATF2
0 vs. 0.37	-0.07091	-0.534 to 0.3922	No	ns	>0.9999					0 vs. 0.37	-0.3334	-3.105 to 2.438	No	ns	>0.9999
0 vs. 0.74	-0.6143	-1.077 to -0.1512	Yes	**	0.0081					0 vs. 0.74	-4.568	-7.34 to -1.796	Yes	**	0.0013
0 vs. 1.48	-0.2872	-0.7503 to 0.1759	No	ns	0.3506					0 vs. 1.48	-2.473	-5.245 to 0.2987	No	ns	0.0894
Test details	Mean 1	Mean 2	Mean Diff.	SE of diff.	N1	N2	t	DF		Test details	Mean 1	Mean 2	Mean Diff.	SE of diff.	N1	N2	t	DF
t-ATF2										t-ATF2
0 vs. 0.37	1	1.277	-0.2773	0.1732	3	3	1.601	16		0 vs. 0.37	1	2.978	-1.978	1.037	3	3	1.907	16
0 vs. 0.74	1	1.982	-0.9823	0.1732	3	3	5.67	16		0 vs. 0.74	1	5.694	-4.694	1.037	3	3	4.526	16
0 vs. 1.48	1	1.776	-0.7755	0.1732	3	3	4.476	16		0 vs. 1.48	1	4.019	-3.019	1.037	3	3	2.911	16
p-ATF2										p-ATF2
0 vs. 0.37	1	1.071	-0.07091	0.1732	3	3	0.4093	16		0 vs. 0.37	1	1.333	-0.3334	1.037	3	3	0.3216	16
0 vs. 0.74	1	1.614	-0.6143	0.1732	3	3	3.546	16		0 vs. 0.74	1	5.568	-4.568	1.037	3	3	4.405	16
0 vs. 1.48	1	1.287	-0.2872	0.1732	3	3	1.658	16		0 vs. 1.48	1	3.473	-2.473	1.037	3	3	2.385	16

## Sheet: Figure 1E
				hES-MSCs										hUC-MSCs
	-AA2G				+AA2G						-AA2G				+AA2G
PDGFRA	1	1	1	1	1.77	1.71	2.66	1.64		PDGFRA	1	1	1	1	2.75	1.29	3.51	1.91
MMP2	1	1	1	1	3.27	2.06	1.78	2.48		MMP2	1	1	1	1	2.51	2.36	1.93	2.21
PLAU	1	1	1	1	1.71	1.9	1.85	2.04		PLAU	1	1	1	1	3.78	4.26	2.51	5.1
Table Analyzed	Data 1									Table Analyzed	Data 1
Two-way ANOVA	Ordinary									Two-way ANOVA	Ordinary
Alpha	0.05									Alpha	0.05
Source of Variation	% of total variation	P value	P value summary	Significant?						Source of Variation	% of total variation	P value	P value summary	Significant?
Interaction	3.368	0.2626	ns	No						Interaction	10.19	0.022	*	Yes
Row Factor	3.368	0.2626	ns	No						Row Factor	10.19	0.022	*	Yes
Column Factor	72.24	<0.0001	****	Yes						Column Factor	60.33	<0.0001	****	Yes
ANOVA table	SS	DF	MS	F (DFn, DFd)	P value					ANOVA table	SS	DF	MS	F (DFn, DFd)	P value
Interaction	0.3218	2	0.1609	F (2, 18) = 1.441	P=0.2626					Interaction	3.442	2	1.721	F (2, 18) = 4.75	P=0.0220
Row Factor	0.3218	2	0.1609	F (2, 18) = 1.441	P=0.2626					Row Factor	3.442	2	1.721	F (2, 18) = 4.75	P=0.0220
Column Factor	6.902	1	6.902	F (1, 18) = 61.83	P<0.0001					Column Factor	20.39	1	20.39	F (1, 18) = 56.27	P<0.0001
Residual	2.009	18	0.1116							Residual	6.521	18	0.3623
Number of missing values	0									Number of missing values	0
Compare each cell mean with the other cell mean in that row										Compare each cell mean with the other cell mean in that row
Number of families	1									Number of families	1
Number of comparisons per family	3									Number of comparisons per family	3
Alpha	0.05									Alpha	0.05
Bonferroni's multiple comparisons test	Mean Diff.	95.00% CI of diff.	Significant?	Summary	Adjusted P Value					Bonferroni's multiple comparisons test	Mean Diff.	95.00% CI of diff.	Significant?	Summary	Adjusted P Value
-AA2G - +AA2G										-AA2G - +AA2G
PDGFRA	-0.945	-1.568 to -0.3215	Yes	**	0.0025					PDGFRA	-1.365	-2.488 to -0.2418	Yes	*	0.0147
MMP2	-1.398	-2.021 to -0.774	Yes	****	<0.0001					MMP2	-1.253	-2.376 to -0.1293	Yes	*	0.0261
PLAU	-0.875	-1.498 to -0.2515	Yes	**	0.0049					PLAU	-2.913	-4.036 to -1.789	Yes	****	<0.0001
Test details	Mean 1	Mean 2	Mean Diff.	SE of diff.	N1	N2	t	DF		Test details	Mean 1	Mean 2	Mean Diff.	SE of diff.	N1	N2	t	DF
-AA2G - +AA2G										-AA2G - +AA2G
PDGFRA	1	1.945	-0.945	0.2362	4	4	4	18		PDGFRA	1	2.365	-1.365	0.4256	4	4	3.207	18
MMP2	1	2.398	-1.398	0.2362	4	4	5.916	18		MMP2	1	2.253	-1.253	0.4256	4	4	2.943	18
PLAU	1	1.875	-0.875	0.2362	4	4	3.704	18		PLAU	1	3.913	-2.913	0.4256	4	4	6.843	18

## Sheet: Figure 1G
	hES-MSC				hUC-MSC
Naive	1	1	1	1	1	1	1	1
PFO	1.62	1.11	1.31	1.08	1.21	1.51	1.51	1.3
Table Analyzed	Data 1
Two-way ANOVA	Ordinary
Alpha	0.05
Source of Variation	% of total variation	P value	P value summary	Significant?
Interaction	1.471	0.4949	ns	No
Row Factor	61.44	0.0007	***	Yes
Column Factor	1.471	0.4949	ns	No
ANOVA table	SS	DF	MS	F (DFn, DFd)	P value
Interaction	0.01051	1	0.01051	F (1, 12) = 0.4954	P=0.4949
Row Factor	0.4389	1	0.4389	F (1, 12) = 20.7	P=0.0007
Column Factor	0.01051	1	0.01051	F (1, 12) = 0.4954	P=0.4949
Residual	0.2545	12	0.02121
Number of missing values	0
Compare each cell mean with the other cell mean in that column
Number of families	1
Number of comparisons per family	2
Alpha	0.05
Bonferroni's multiple comparisons test	Mean Diff.	95.00% CI of diff.	Significant?	Summary	Adjusted P Value
Naive - PFO
hES-MSC	-0.28	-0.5436 to -0.01639	Yes	*	0.0373
hUC-MSC	-0.3825	-0.6461 to -0.1189	Yes	**	0.0059
Test details	Mean 1	Mean 2	Mean Diff.	SE of diff.	N1	N2	t	DF
Naive - PFO
hES-MSC	1	1.28	-0.28	0.103	4	4	2.719	12
hUC-MSC	1	1.383	-0.3825	0.103	4	4	3.715	12

## Sheet: Figure 1H
			hES-MSCs											hUC-MSCs
	t-ATF2			p-ATF2								t-ATF2			p-ATF2
Naive	1	1	1	1	1	1					Naive	1	1	1	1	1	1
PFO	1.64069	1.58723	2.00867	1.29252	1.28745	1.26466					PFO	1.78573	1.75169	1.82483	2.20157	1.52749	2.58218
Table Analyzed	Data 1										Table Analyzed	Data 1
Two-way ANOVA	Ordinary										Two-way ANOVA	Ordinary
Alpha	0.05										Alpha	0.05
Source of Variation	% of total variation	P value	P value summary	Significant?							Source of Variation	% of total variation	P value	P value summary	Significant?
Interaction	13.24	0.0081	**	Yes							Interaction	2.204	0.3361	ns	No
Row Factor	64.86	<0.0001	****	Yes							Row Factor	78.76	0.0003	***	Yes
Column Factor	13.24	0.0081	**	Yes							Column Factor	2.204	0.3361	ns	No
ANOVA table	SS	DF	MS	F (DFn, DFd)	P value						ANOVA table	SS	DF	MS	F (DFn, DFd)	P value
Interaction	0.1615	1	0.1615	F (1, 8) = 12.22	P=0.0081						Interaction	0.07505	1	0.07505	F (1, 8) = 1.047	P=0.3361
Row Factor	0.7912	1	0.7912	F (1, 8) = 59.86	P<0.0001						Row Factor	2.682	1	2.682	F (1, 8) = 37.44	P=0.0003
Column Factor	0.1615	1	0.1615	F (1, 8) = 12.22	P=0.0081						Column Factor	0.07505	1	0.07505	F (1, 8) = 1.047	P=0.3361
Residual	0.1057	8	0.01322								Residual	0.5732	8	0.07165
Number of missing values	0										Number of missing values	0
Compare each cell mean with the other cell mean in that column											Compare each cell mean with the other cell mean in that column
Number of families	1										Number of families	1
Number of comparisons per family	2										Number of comparisons per family	2
Alpha	0.05										Alpha	0.05
Bonferroni's multiple comparisons test	Mean Diff.	95.00% CI of diff.	Significant?	Summary	Adjusted P Value						Bonferroni's multiple comparisons test	Mean Diff.	95.00% CI of diff.	Significant?	Summary	Adjusted P Value
Naive - PFO											Naive - PFO
t-ATF2	-0.7455	-1.004 to -0.4873	Yes	****	<0.0001						t-ATF2	-0.7874	-1.389 to -0.186	Yes	*	0.0139
p-ATF2	-0.2815	-0.5398 to -0.02327	Yes	*	0.0342						p-ATF2	-1.104	-1.705 to -0.5024	Yes	**	0.002
Test details	Mean 1	Mean 2	Mean Diff.	SE of diff.	N1	N2	t	DF			Test details	Mean 1	Mean 2	Mean Diff.	SE of diff.	N1	N2	t	DF
Naive - PFO											Naive - PFO
t-ATF2	1	1.746	-0.7455	0.09387	3	3	7.942	8			t-ATF2	1	1.787	-0.7874	0.2186	3	3	3.603	8
p-ATF2	1	1.282	-0.2815	0.09387	3	3	2.999	8			p-ATF2	1	2.104	-1.104	0.2186	3	3	5.05	8

## Sheet: Figure 1I
				hES-MSCs										hUC-MSCs
	-AA2G				+AA2G						-AA2G				+AA2G
NRF2	1	1	1	1	1.58	1.69	1.67	1.28		NRF2	1	1	1	1	2.75	1.69	2.1	3.56
NQO1	1	1	1	1	1.47	1.64	1.6	1.6		NQO1	1	1	1	1	1.87	1.69	1.68	1.77
Table Analyzed	Data 1									Table Analyzed	Data 1
Two-way ANOVA	Ordinary									Two-way ANOVA	Ordinary
Alpha	0.05									Alpha	0.05
Source of Variation	% of total variation	P value	P value summary	Significant?						Source of Variation	% of total variation	P value	P value summary	Significant?
Interaction	0.03596	0.8287	ns	No						Interaction	7.101	0.0844	ns	No
Row Factor	0.03596	0.8287	ns	No						Row Factor	7.101	0.0844	ns	No
Column Factor	91.11	<0.0001	****	Yes						Column Factor	61.72	0.0001	***	Yes
ANOVA table	SS	DF	MS	F (DFn, DFd)	P value					ANOVA table	SS	DF	MS	F (DFn, DFd)	P value
Interaction	0.0005063	1	0.0005063	F (1, 12) = 0.04892	P=0.8287					Interaction	0.5968	1	0.5968	F (1, 12) = 3.54	P=0.0844
Row Factor	0.0005063	1	0.0005063	F (1, 12) = 0.04892	P=0.8287					Row Factor	0.5968	1	0.5968	F (1, 12) = 3.54	P=0.0844
Column Factor	1.283	1	1.283	F (1, 12) = 123.9	P<0.0001					Column Factor	5.187	1	5.187	F (1, 12) = 30.77	P=0.0001
Residual	0.1242	12	0.01035							Residual	2.023	12	0.1686
Number of missing values	0									Number of missing values	0
Compare each cell mean with the other cell mean in that row										Compare each cell mean with the other cell mean in that row
Number of families	1									Number of families	1
Number of comparisons per family	2									Number of comparisons per family	2
Alpha	0.05									Alpha	0.05
Bonferroni's multiple comparisons test	Mean Diff.	95.00% CI of diff.	Significant?	Summary	Adjusted P Value					Bonferroni's multiple comparisons test	Mean Diff.	95.00% CI of diff.	Significant?	Summary	Adjusted P Value
-AA2G - +AA2G										-AA2G - +AA2G
NRF2	-0.555	-0.7391 to -0.3709	Yes	****	<0.0001					NRF2	-1.525	-2.268 to -0.7817	Yes	***	0.0004
NQO1	-0.5775	-0.7616 to -0.3934	Yes	****	<0.0001					NQO1	-0.7525	-1.496 to -0.00925	Yes	*	0.0472
Test details	Mean 1	Mean 2	Mean Diff.	SE of diff.	N1	N2	t	DF		Test details	Mean 1	Mean 2	Mean Diff.	SE of diff.	N1	N2	t	DF
-AA2G - +AA2G										-AA2G - +AA2G
NRF2	1	1.555	-0.555	0.07193	4	4	7.716	12		NRF2	1	2.525	-1.525	0.2903	4	4	5.253	12
NQO1	1	1.578	-0.5775	0.07193	4	4	8.029	12		NQO1	1	1.753	-0.7525	0.2903	4	4	2.592	12

## Sheet: Figure 2A
	hES-MSCs				hUC-MSCs
CTR	1	1	1	1	1	1	1	1
GCLC	1.85	1.83	1.48	1.57	2.19	1.72	1.73	1.72
GCLM	2.41	1.97	1.89	1.8	1.17	1.71	1.29	1.27
GSR	2.11	1.99	1.74	1.97	1.68	1.4	1.18	1.24
PRDX1	1.59	1.67	1.52	1.65	1.28	1.6	1.27	1.22
Table Analyzed	Data 1
Two-way ANOVA	Ordinary
Alpha	0.05
Source of Variation	% of total variation	P value	P value summary	Significant?
Interaction	17.42	0.0002	***	Yes
Row Factor	52.89	<0.0001	****	Yes
Column Factor	12.55	<0.0001	****	Yes
ANOVA table	SS	DF	MS	F (DFn, DFd)	P value
Interaction	1.001	4	0.2502	F (4, 30) = 7.627	P=0.0002
Row Factor	3.038	4	0.7595	F (4, 30) = 23.15	P<0.0001
Column Factor	0.7209	1	0.7209	F (1, 30) = 21.98	P<0.0001
Residual	0.9841	30	0.0328
Number of missing values	0
Within each column, compare rows (simple effects within columns)
Number of families	2
Number of comparisons per family	4
Alpha	0.05
Bonferroni's multiple comparisons test	Mean Diff.	95.00% CI of diff.	Significant?	Summary	Adjusted P Value
hES-MSCs
CTR vs. GCLC	-0.6825	-1.023 to -0.3422	Yes	****	<0.0001
CTR vs. GCLM	-1.018	-1.358 to -0.6772	Yes	****	<0.0001
CTR vs. GSR	-0.9525	-1.293 to -0.6122	Yes	****	<0.0001
CTR vs. PRDX1	-0.6075	-0.9478 to -0.2672	Yes	***	0.0002
hUC-MSCs
CTR vs. GCLC	-0.84	-1.18 to -0.4997	Yes	****	<0.0001
CTR vs. GCLM	-0.36	-0.7003 to -0.01968	Yes	*	0.0345
CTR vs. GSR	-0.375	-0.7153 to -0.03468	Yes	*	0.0258
CTR vs. PRDX1	-0.3425	-0.6828 to -0.00218	Yes	*	0.048
Test details	Mean 1	Mean 2	Mean Diff.	SE of diff.	N1	N2	t	DF
hES-MSCs
CTR vs. GCLC	1	1.683	-0.6825	0.1281	4	4	5.329	30
CTR vs. GCLM	1	2.018	-1.018	0.1281	4	4	7.945	30
CTR vs. GSR	1	1.953	-0.9525	0.1281	4	4	7.437	30
CTR vs. PRDX1	1	1.608	-0.6075	0.1281	4	4	4.744	30
hUC-MSCs
CTR vs. GCLC	1	1.84	-0.84	0.1281	4	4	6.559	30
CTR vs. GCLM	1	1.36	-0.36	0.1281	4	4	2.811	30
CTR vs. GSR	1	1.375	-0.375	0.1281	4	4	2.928	30
CTR vs. PRDX1	1	1.343	-0.3425	0.1281	4	4	2.674	30

[truncated: 50 more sheets: Figure 2B, Figure 2F, Figure 3A, Figure 3B, Figure 3C, Figure 4A, Figure 4B, Figure 4C, Figure 4D, Figure 4E, Figure 5B, Figure 5C, Figure 5E, Figure 5F, Figure 6C, Figure 6D, Figure 6E, Figure 7B, SI Figure 1A, SI Figure 1B …]
